# Supplementary material for: Effects of Fatty Acid Metabolites on Adipocytes Britening: Role of Thromboxane A2
Source: Cells. 2023 Jan 30;12(3):446. doi: 10.3390/cells12030446 (PMC9913700; doi:10.3390/cells12030446)
Supplement: Supplementary file 1 [file cells-12-00446-s001.zip]

Archive with 1 entries (1 files):
- cells-2132867-supplementary.pdf
